# Supplementary material for: Identification of Neuropeptides Using Long-Read RNA-Seq in the Swimming Crab Portunus trituberculatus, and Their Expression Profile Under Acute Ammonia Stress
Source: Front Physiol. 2022 May 16;13:910585. doi: 10.3389/fphys.2022.910585 (PMC9149262; doi:10.3389/fphys.2022.910585)
Supplement: Supplementary file 1 [file Table2.XLSX]

## Sheet: Sequences
Supplementary file 2. The information of cDNA sequences of the putative neuropeptides
QueryId	Neuropeptides name	cDNA sequence	full ORF	5‘UTR(bp)	3'UTR(bp)
Novelgene2815_novel01	Adipokinetic hormone/corazonin-relatedpeptide	AGTGAGTGCCAAGACCTCAAAGCAACAAGAGCCATGGCGAGCTGGATGTTGGCGGCCCTGGTGGTGTCCTGTGTGCTGGTGGGCAGCGTGACTCCTCAGATCACCTTCTCCAGGTCGTGGGTGCCACAGGGGAAGAGGTCCTCCCCAACTGGCGACATCCCCGAGCCTCTGGATCCCTGCAGGGACGCAAGAGCGGCCACTCTCTCCTCCCTTGCTGGTCACCTCTTGGATATGATGAACGACGTGGCGGCAGCTGACCACCGCCCCCTGCCCGACGACGGCACCACGGCACTCAGGCTCAGGAACGCCATGATGGACAGGCGTCGCCGCGTGGCTTAGAGGGGAACCCAAGCACTCTTGCCCCAACACCTCGCGCACTGACTGAGGAGCGGCGGCTGG…	√	1-33	340-1076
evm.TU.Contig331.7_novel02	Agatoxin-like peptide	ACGTCTAGTTCACCGCAAGGTTAGAGCAGGGCAGCAGCAGCAGCATGTACCGGTGCCGGGGGCTCGTCAGGCGAGTGCCTAATTCTTGCAGGACTGCGGACTGTGTCACGAAGCATGGGAAAAAAACAGTCAACCCAAGCAGAGGATATGCTGATCTACCTTACAAACCTCCTTCTATGAATGAACTGCCAAAACCACAAGGATCCTGGTCTCAGAGGCATGAACGTATACAAAGGAAGTACAATCTGCAATTGGCAGCTGGCATTGGATTCAGTACTTTTACCTTCTTTGTTCTTAAATCAAGTGGATTGGTAGATTTTGGACTGAATCCAGGGCAGATACAGCTTCCTAAGTCAGACTCTGCAGCTGCTGCAGGAGGGGAAGAAGAAGAGGAAGAGG…	√	1-44	912-3228
evm.TU.Contig342.14_novel01	Allatostatin -A1	TTCAGACGCCGCTGAAGTCAAGGTCGCCGAGGAGACCAAGCAGGAGGAGGCGAAGGAGGAGGTGAAGGAGGAGGTGAAGGAGGAGGCGGCGAAGGAGGAAGCAAAGGAAGAAGACACCAAGGAGGAGGCGAAGGAGGAGAAAAAGGAGGAGGAGAAGAAGGACGAGGCGAAGGAGGAGGTGAAGGAGGAGGAAAAGAAGGAGGAGGAGAAGGAACAGGAGGAGGCCAAGGATGGTGCAAAGTAAGGCCGAGGAAGAGAAGCCCGCTGAGGAGAGCCCCGCTGTCATCGAAGACACCAAGAAGGTCGAGGAGGAGGCGCCGAAAGAAGCGGCAGAACCTGAGTCTTAATAGTAACCTAGCCACCACGAGCTTCTTCTGTTTACCTTCCCGCCCTCACTGA…	√	1	287-900
Novelgene2193_novel01	Allatostatin -A2	ACGACTTGTGTTCGCCTCAGGTGTGGTGGCAGTAGCATTCTTCCCCTCCCACCGCACACACTAAGAATGGGCGTGCGAGTGTTGGTGTTCCTGGTGGCGGCGGCAGCCGTTGCCATGGCAGGCTACATCCCGCCAACCAAGAGCTTCGGCGCTGGAGCATCGGCAGGATCCAAGGCTTCGGCATCTTCCTCTTCCTCTTCCTTTGGTTCCGCCTCCGCAGGAGCTTCATCAGGAGCAGGAAGCTTCGGTTCCGCTGGTAGTCACGGCGCTGCTGGTGGTCATGGCTCTGGCGGTTCATTCGGTTCTGCTGGCGGTTCTGCTGGCGCTCATGGCACTGGAAGTTCATTCGGTTCTGCTGGTGCCCACGGCGCTGGTAGTTCATTCGGTTCTGCTGGCGGT…	√	1-66	1714-2319
evm.TU.Contig1501.2_novel03	Allatostatin B-type	GCAACGCTGTGGCACACGTGTAAGCCTCGACGACCACCGCACGCACGGGGTCTAAGGCGCCTCCGCTCACTCGCTGCCACACTGCCGACGCACTACCACGCTCTCCGCCTCCACAGTAAACACGTGAGCACCATGCAGCTGGCAACACTGACGGCCACCCTCCTCACCCTGGTGGCGGCGGCGGCTGCACAAGACGAAGGATCAGGTCTGGCTGTAGCTCAGGCCAAGCGGGCGGGCTGGTCCTCCATGCGCGGCGCCTGGGGAAAGAGAGACGACAGCTCCGACCAAGGCCTTCAGGTTTCTGAAGACAAGAGAAACAACAACTGGAGGAAATTCCAAGGATCGTGGGGCAAGAGAGGAGAGGAGATCCAGGACGCCGAGGACAAGAGAGGTAATTGG…	√	1-132	1078-1814
evm.TU.Contig1703.4_novel02	Allatostatin -C	ATAATATTGATCACAGCCTCGTGGGAGAGTTGCCACTCCTACAGTGCCACATTACGCAGTGCCACGGTCCTTTATATCCCCTTAGGTACCGCCACAAGTCCAGTAAGAAGACAATGGCAAAGGTGAAGGTAGTAAAGGTGGAAGAAACAGGGAAAGATGTGGGGACCAAGGCATCTGATAAAAAGAACAAGAATGAAAAGAAGATTCTCAAAGTGATAAGTAAAAGAAATGGCACTGATAATGCCAGTGTTCCCAAAAAGAAGAAAAGGAATAGGGGAAAGAAGAATAAGTCAAATACTAATGGAATTGAAGCTTCCCCTGAGACCAAGAATGGAGAATCTTCACCTACAATTGATGAGGAAAACAGTGAACCAACTAATGATATTTCCTCAAGTTCAG…	√	1-113	1122-1171
evm.TU.Contig261.3_novel07	Allatostatin -CC	AGATGCTGAGGCTGAGAAGTGGGCCTAACCTAACCTAACCTAACCTAACCTAACCTTACCTAGCTAAACTAATGTAAAACCACAAGAAGAAGAACAACAAGAAGAACAAGGAAAACAAGAAATACCACCACAACCACCCAAAGCAACAAAAATGGCAACAACAACAACAACAACAACAACAACAAGAACCCTCCTACTACTACTACTCCCACTACTACTACTACTACTTCAAGCCACAACATGCCACGCCAGCGACTTCAACGACATCTACGACTATGAATATTCGTATGGGGACTTGGGTTACTCCTACGATGATGGTGAGGCGAAGAAAAGGGAAAAGGAGGGTGATGATGCTCTACAAATCGCGAGTCACGTGGCGGACACCGGGAGTTCCATAGG…	√	1-151	1616-2013
evm.TU.Contig199.14_novel01	Bursicon β	ACTTCTCGTCCAACCTTCCACTGAGTTACACAAGATGTGGTGTGGCAGAGGTCTGTTGGCGGCGGCGGTTGTGGTGGTGGTGGCGGTCCTGTTGCCTAACACCGTCCACTGCAGAACGTACGGCATTGAATGTGAGACTCTGCCATCCACCATTCATATATCCAAAGAGGAATATGATGACACTGGCCGTCTAGTGAGGGTGTGTGAGGAGGACGTGGCGGTCAACAAGTGTGAGGGTGCCTGTGTGTCTAAAGTCCAGCCCTCTGTCAACACTCCCTCAGGATTCCTCAAGG	√	1-34	293
Novelgene1389_novel01	Calcitonin related peptide	AGTGTTGCAAGAGAAAGAAGGAGGAGTTTTAGAAAGATTATTTATTATTTCTTTTTCCACGTGGTTCTTGGATTTTTAAGATGCACCATTTCTACATCGGTCTGTGTCTGGTGGTTCTGGTGTGCGTGAGCGGGAACGCACACCCAGTTGACTATGAGAGTGACGAGGCCTTCTTGAGTGAGAAGATGAGGGAGTATCTTATGCTTAGAAAATTACTTATAAACGCGTTAAGTGAGAGAACTCCACTTAAAGAATCCCCGAGAAAACGAAGTTGCTATTTGAATGGCTTACTGTCCCACGGGTGTGACTATCAGGACCTCGTTAGTTCAACAGTCGAGAAAAACTACTGGGATAGTCTTAACAGTCCTGGCAAGAGAAGGAGGAGAAGGAGAGAGGCAC…	√	1-80	417-837
evm.TU.Contig0.52_novel06	CCHamide-1	GTTGAGCCAGTGAGTGAGGCTTGTGTTTGTTGGGGGGAGCTCCCCTGGTGACAGCTGCCCACCCTCAGCTTGTGTCCACCACCACCACCACCACTACCACCACCACCTCTACTGCTGCTTCTTGACTCATCCACCACCACCACCACCATTCCGCATCACATTAGTAAGAGGTCTCAGGGATCAGTGATGTCCCCCAAGATGGAAGGTCTTAGTGGTGAGAGCAGTGAGGAGTCGTCCCACAGTGGCATGTCCTCGCGCCGCATCGTCAAGAACACCGAAGAGTACCGCAAACGTCGTGAGCGCAACAACCAGGCAGTGAAGAAGTCGCGTTTGAAGACGAAGAAGAAGACGCAGGAAATGGTGGACCGCGTCACTCAGCTGAGGAACGAGAATGAAGAA…	√	1-13	308-2178
Novelgene3332_novel01	CCHamide-2	GTATGTATTATTTCATAATTTCATCATAATTTTTCTTAATGTTATTCCACGACACCAGAAAGTGTCTATGTATTATCGTGTAAACCGAGAGCGATCTGTATTCCAGTCAGTCATCTTGTATCCTGGTTCTCTATTTACTTGGTGACCTTAGCTTGTGTAAATATGTTACCTAATCCTAACATGATATTATTTCAGCCTCCTGTGAGCGTCCTAGTGGAGGTAGGCATCATTGGGGCCGAGCTGGGCTGGGATAGGGGGGAGAGGTGAACGCTGCTGCTGCTGCTGGAGTGGCGCCGGTCGCTGACGAAGGAGGTGGCTCAGAAGGTCCATCAAGTCCCGGACCTTAACCATGTTGCGAGGATTGGTGACCGGCGCCTCCTCCAGTGCGTAGCGCGCCTC…	√	1-343	518-573
evm.TU.Contig0.350_novel06	Crustacean female sex hormone	TGGGGGCCACTGAGGAGCTGGCCCGCACTATGGGCCACGTGAAGTCTCTCATGGCGAACCATCTCACCCATCTACTGACCTCCTCCTGGCGCTCCCTTCCAGAGCTGACAAATGCCGAGGGTGCCTTCTGTAAAGACTCCAATCCAGCACAGTCATGGAGCACAGGCTGCCTTCTGGAGGTGTTATGGGAGTTGGATCACATAGAGCGAAGTCTCAACATCTCCACTAACATTTGAAGAGAGCCGGGCTACGCCACCATCCTTCCCCTGAACAACCTGCCCCAGGATCCCTCTACACTCATTGTGCAGTGCCAACATGAATTTCCCACTAGCACCTACTTCCCTTTAGACAACAATAGGCAGCACTACAAACTAAGTCATGAATCCCAAGAGTCAAGTG…	√	1-719	1674-2216
evm.model.Contig121.14	Corazonin	GGAAGTTCAGGAGTAATCAGGTGTTGAGTGTAAACAAGAGCTCCCCAGTTAGAAGAATTGAGTATTTTGGTCATTATTGGCTCGTCCAGGGGCGTTACTTGTACCGTGGGCGTGGGAGCAGGGCGTGTGACCCACCGTGATGCCTCAGGATGGTGTGGGCAGCAAGTCTGGTGGGAAGAAAAGATCCGGGGGCGTTCCTCGGGTCCGCAGCCACACAGACGCCGAGCTGCAGTACTACCGGGACCAGGACCATGATGTGCTGCCATCACACCTCAGGGTGCGACTTCATGACTTGTTCCTACAGATAGAGAAGGAGTTTGAGGTGCTGTACACTGACAACTTAGCATTGCAAGAGAAGGTGGACAGCCTCACGGAGAGGTTGGAGAGGGAGTCGGTGGC…	√	1-139	1601-2344
Novelgene3177_novel02	Crustacean cardioactive peptide	AGGCAGGCTTTAGTCAGTCGCCGTAGCTGGTAGAGCAGAGATCACACACAGCTTCCAAAGGAAGATGTATTTTACAAGTTTGTCCGGACGCGCAGGATTGATCATTGCAGGGACCATCCTCCTTATGGCGTTTCTGATCGCAGATACTGAAGGAGGGACCGTCGCCAAAAGGGACATTGACAGCCTTCTTGATGGCAAAATGAAACGCCCTTTCTGCAATGCCTTCACGGGGTGCGGCAAAAAACGCTCCGATCCTGAACTGGAGGGCCTTGCTTTCTGTCATAGCTCGATGACATAAACCAAACATGTTCTCGCTGAAGTCAAGGTTGATGGGAACATTCAGGAACAAGAAAGAAAAGAAAAGATGATGATTGATTGATGTGTATATATGATATAAAA…	√	1-64	299-561
Novelgene771_novel01	Crustacean hyperglycemic hormone 1	TTTGTGTTAGTATTACAAAAATCATCGTTTTGCAAATATATTTAGCACTAATAAGGTCATTGCGTAACCTGCCCCACACCTGGCATTGTTACTATGCGAGGGAGTGTGCGTCGTGCTATCGTGCTGTGACTGGCTGGATGCACTCCTTCACTTTGAGCTCCTCTGGCCGTCATTTGGACCTTTATGGCCATGCGTTGGCCTGGCGCATTATGGGTGCTCATGGTCAGGCCGTAACTCCCTTCACTGTGCAGGATATGACCTGCTGCTAAACCAGACGGTGACTGCTACCGCTCCTTGGCTGGATCCGTTGTTGACATCCTTGTGAGGAGCCATCAGGCATATTTCATTCAGTTTTCAGTGTGTAGTCTTCCTCCAGTCAGCCACTGCTATGTGGGCTGT…	√	1-101	504-865
evm.TU.Contig0.16_novel01	Crustacean hyperglycemic hormone 2	AGTTCCAGCGGGAATTTCGCAGAGGAAGGACATACACCGCTCCTTACAGTGACCTCACCTGCCCAGCCCCCCCCCCGGCCCACAGCCATGCAATCCATCAAATCCGTATGCCAAGTGAGCCTGGTGGCAGCATGCATCATTTTCACACTGCCCTGGACACAAGCACGGTCGGCAGAAGGCTTTGGAAGAATGGGCAGACTGCTGGCGTCCCTCAAGGCTGACTCTTTGACCCCCATGCAAGGCTACGGGACAGAGACAGGGCACCCATTGGAAAAGAGACAGATTTACGACTCATCCTGCAAGGGGGTGTATGACAGGGCCATATTCAGCGAGTTGGAGCATGTCTGTGATGACTGCTACAACCTCTACAGAACCTCCAGAGTGGCTAGTGGCTGCAGA…	√	1-87	496-2613
evm.model.Contig135.2	Diuretic hormone 31	GGAATATCCTAATGAACAACTTCAGCGTGGTGTTCGCTTCCCTGGTGGCCGCCTTCGTCCTCCTGTCCTCAGTCCATGCTACTCCAATCAACAGGGAGCCATCGCGTGCTGTAGTGGAGATAGACGACCCAGACTATGTGCTGGAGTTGTTGACAAGATTCAGCAACTCCATCATCAGAGCCAAGGAACTAGAAAAATTCGTGCGCTCCTCCAGCGGCACCAAGCGTGGCCTGGATCTGGGTCTTGGACGGGGCTTCAGCGGGTCCCAGGCCGCCAAGCACCTCATGGGCCTCGCCGCCGCCAACTACGCGGGCGGCCCCGGCAGGAGGAAGAGGGAGTCCCAGGCTGCACCCCTTTCCCTGCACCACGATGACCACCCGGCCGCCCAGGAACACGCTG…	√	1-11	456-1431
evm.TU.Contig178.21	Diuretic hormone 44	AACAAATACATATGGAAACATGGCATAGTTAGCTTTGCTTGCATACTGTATAATACAGCTTTAGGTATCCTTCATGCTTTTTATTGATACCATCCATTCATTTTGTTGGTATTATTGCCAATATATTGGAGTTCTGTAAATGCTTTTTTTTTCAATGCAGGTTTTATTTTGTTCTTTCACTTCCTCTTAACCATGAGAGGTTTATGTACATTGTAGTACCAGGTTCTTTTATGTTCTACAAATGTTTACTGTATCACTTAGGAATTTACCTTTCTTTTTTGTTGCATTGTGCTTTGGAGTGCAATATTACAATATATCTTACACTGTAGGTTCCACTTTAAATTGTGTGATGATCAAACTGAAATAGTGTTAAAACTTTCTTCTATTGAAGATCACTTG…	√	1-1035	1778-4096
Novelgene3645_novel01	EFLamide	TTTGGCGGGAAACAGGAGGCCGAGAGACACCTACGAAGTGACATTTGACCGGGATTAAGGAATTTTTCCTTGTCTGAGCTTCATTATAAGTACGTGAAGTCACAGGCAACGGGAACAGGAAGGCAAAGGTGACGTGAGGAAGGAACTGGTTAATATAAAAGGAGAGGAATAAGAAGACACGTGTGGCAGCAAGAGACGAGATTGTAGACACTTGCTGCTTATCTGCAGGATCCAAAAATAGCCAGGAGAGTAATAGAGAAGGCTGTGCCGTGTGTGCTCAGCCATCTAAGAAGGATGAACTACAGCAGCTGTAATAGCACCACATCTGTGGCAGCACCACCTCGCCGTGGAGCCCTGATTGTGATCGAGGGGTGTGACCGCACCGGCAAGACAACACAG…	√	1-294	967-2112
evm.TU.Contig221.9_novel01	Eclosion hormone 1	AGCAGCACAAGATGGCGCGAGGTAGAAGCTGACTGCAACCAGCTGTCCTCGAACAAATTCACTATTGAACTGCTGACTTTTACTTTAGAAGAGAAAGAGGAAGAACGGGAGGAGGAGGAGGAGGAGGAAGAAGAAGATGGAAGAAGAACAAGAATTGGCAAAAATGGAAATAACAAAAGAAAATGGATTGGCCCAGGAAGAAGATGACAAGCCACAACCACCACCACCAACGCCCCCACCTGAACAGAACAACACACACACACACGAACGTCCACACCTGCCCACCATAGACTTCGTACTCGTCTATAAGCCCTCACCTACAAGCAACACCACCACCACCACCACCACAGACACTACCACTGTGGCCACTCTGGACAAGGATGAAGAGAAACACGAAAT…	√	1-136	2996-3222
Novelgene1445_novel01	Eclosion hormone 2	GCAGTGCCCATGCGCAGCAGCAGGACTTAACAAGGATGTGTCGCGGCTCTCGCTGGCTGACCGCCTCGAGAAGGACATTGAGCCCCCGCCCAGCGCCTGCGTCACGCCCACCTCGGACTCCAGCGCCCCATGCAAGGTGTTCCGGAATTCCTTCCTGCAGCGCACATACAACCACAGGCCGAAATCAAGCGACCGCCGGCAGAGAGGAGTCTTCTCCTGGACGTTTGAAGAGTACCACCTTCTTGAAGCACAGAGCACAGACAGCGCTGGAAACTGGACTACTACAGTTTGAGCAGAGTCCAACATCTGTGTATCTGCACCAGAATCAAGTGTCCAGGGAGGAAATGATACGTCTGCAGAGATGTGCCAGGAGGAGGGACTCTTGGAACAGGCCTTCAC…	√	1-35	438-1087
Novelgene3683_novel01	Elevenin	ACACGCCACCCGAACCTTCCCCGCGCACTACCTCCGTGTCACACCTGCCGCCCACCTCTCCGTCTGCTCGCTTGCACACCTGGTCAACCCGGGCCGCAGCCGAAGTCCTTCTCCCGCCTTACTCTCTCGACTATGGCCTCCACCGCCCCACGCACCTGCCTCGTCCTGCACACCATCCTTTTGCTGACCGCCCTCGCCAGCTTCGCCTCCTGCGGCCAAGCCATCGACTGTCGAAGGTTCGTGTTCGCGCCGCAGTGCCGAGGCATAATCGCCAAGAGGACAGTGTCTGACTCCGCCATAGGACTGCCCGACGCGCTGCAAGAACAACGGCAGTGGTCTGAATCCATCCCTCTCGACTACGTGGTGCCTGAGTACAGCCCCGCGTATCAGAGGGTTCGC…	√	1-132	577-1020
evm.model.Contig942.34	Ecdysis triggering hormone	ACACCACCCCCCGCCGCCACAGCCTCCACCACGACACGCCCTCGAGTCCACGCCACGCACACCGACGCCGAGCTGCTCTGCCGCCCCGCACCTGCTCCAGGCGACTCCTGCAAGTCAGCTGAAGACTCAAGACGCCTCCTTAAGCAGCTCGCCAATTTGTACCTCCAGTGTGTACTCCGGCGTGAGGCGAGGCTTCATCCGCCCAGCGTACCAGCCACCTGCCTGTCTCTGCCGCGGCATAGGTGTGAGGACCAGCTACCCCCATCCCGCAGGAATGGCGTGGTTGGTGGCGGCGACTGTGCTGGCTGCGGTGGTCAGCATAGCGAGTGCTGACGCTGGACACTTCTTCGCAGAGACCCCCAAACACCTGCCCAGGATCGGACGGAGAGGGGATCTTCC…	√	1-274	686-1464
evm.model.Contig379.11	FLRFamide	GTGTCATGATTGCCGTGGCGTGGGTTCTCCTCTCGGGCGTGGCTTGGTGCCTTGCCTCTCCCCTCACCCCCGTACCAGGCGCCATCGAAGCCTCCCCCTCTACCCACAATGCCCCAGGAAGTGATATCCCCGAGGTTCCTCAAGAAAAGAGACTACTTAAGTACTTCCTCCCCAGCAGCTCCTCATGGGTGCCAACTCAGCAGGAAGGCTCCAAGCGTGGCTACAGCAGGAACTATCTGAGGTTCGGTCGCAGTGAAGAAGACAAGAGGGGAGGTCGCAACTTCCTGAGGTTCGGCCGTGCTGACATCAGCAGCATTGAAGATACTGACATGCTCCCAGAGACCGAAGACTCCATGGAAAAGAGGAACCGCAACTTCCTTCGTTTCGGCCGCGACCGCA…	√	1-5	1014-1431
Novelgene2559_novel02	Glycoprotein hormone beta-5	AGATCCTCGCCACCAGGTCTCGCGTCTGGAGGCCACAATCGACGGTCCTCACTCGTGTCAACACTCGCCATTGTCACTGGCTCAACACACGCCGCACACAAACACTCAACTTTCCACGGCTTCTGCCAAGATAGAGGTAAGTGATTCACAGCCTTTGGCTTTTGGTGTTTGTGGGTTTCATTGGGAAAGTTGTGGCAAGAGGAGGTTGTCCTGGGGAAGATAGAGAGCCAAAGTTCGTGTGTGGGTGTCACTGGAGAGAAGAGTGTGATGCTGTGATCCTTAACACCAAAAATCGGTTCACAAAGTACATAATGCTTTACTGTGGTCTTGTAACACTAATGTCTCTTGGGGTCTCCACAGATTGCAGACTGGAAGTTCCCCTACAAACGCTCTCACCAC…	√	1-887	1156-1357
evm.TU.Contig139.37_novel01	GSEFLamide partial	AGTGTTAACCAAAACATTGCGTGAGAGGGAGGAAGCCGTGTTATTGCAGCTCATCGCTCGTGTTGCCCTCCTCTCACCGTGAACTAGTGGTGGCGGCGGAAGGGAGGCACAATGTTACCCAGCAGCGGCTACTTCCGAGGCATTGCGTGTCCGGGGCAGCTGAAGGGAGCTTGTAATCGCCCCTACTGCCACTTCCGACACGACATGAAAGTTTCTCCAGAAAAGAATGCCTCCCCATCCCCGTCGTCTTCACAAGCTGCCGTGTCCACACCAGTCCAGGAGGAAGCTGATGCAGTGGATGAGGAGAAACTGGAAAAGATTGAGCACCAGATCATGTCCAAAGCGGTGAATGAGTGCAGCAGTGACTCCCTCACTCCTGCTGTTACCAGCCCCTCCAAA…	×	1-111	×
evm.TU.Contig659.4_novel01	HIGSLYRamide	AGCAGCACTGAGCCACAGGAGGGAGGCGCTGCTCGTGCTCCTCACCGGCGGCCTCGCGGGACGTCCTTCATGAATCAGGCCTCCTCCTAGGAGTCAACTTCAGACAAGATGATTGACGTTACCATCAAGACGCTTGATTCACAGAATCGGCGCTACTCTGTCCCAGATGACATCACTGTAAAGCAGTTTAAGGAAAGGATAGCATCATCTGTAGACATTCCAGCAGACAAACAGAGGCTCATATACTGTGGCAGAGTTTTACAGGATGATAAGAAATTAGCAGAATACAATGTACACGAAAAGGTAGTCCACTTGGTGATGCGAGCACCACCCCAAGCCAACAGCAGAAATGGCAGTGGAGGAGCCAGTTCATCAGCCACTGGATCTCCTGGGAGTGGT…	√	1-108	4351-4913
evm.TU.Contig402.11_novel01	Insulin-like peptide	ACTGCTCTGGTCGACGTTCAGGTGGAGAGGCGGGCGAGTTGCGAAACACCGCTGAAATATTCCACGGCACCTCGCCCGCCCCGTCAGTAGCAGTACGCCGCGGCACTCTCAGCCACTCACCGCCTCGCAATGAAGGTAGTGGTTCTGTTGTTGGTGGTGGTGACAGCAATGCAGACGGGCAGGGTGCGCGGCTCCCCCAGGACGCTGCCGGAGGGTGGGCTGGTGAAGCAGGGAGAGCGGCGGCTGTGTGGCTGGAGGCTGGCCAATGAGCTGAATCGTGTGTGCAAAGGTGTCTATAACGTGCCGACAGTCTCCACCAATGCCCTCTTCTACCTGAAGGGACGAGGAGGAAAAAGAGTGGATTTGTGGCCGGTCGGTGGGCGGGAGCAGCAGTTCCCT…	√	1-159	634-797
evm.TU.Contig2498.1	Ion transport peptide-like	GAGACCCCGAGGCAACCACCACCACCACCACCACTGCAATATGGTGTCTCAGACTTGCCCTCTCTCCCTCCTCGCCTTATGGATGTCTGTCTTGGCCGCTGCTGTCCTTATGCAGGCCTCCGTCAGTAGCGGCGCGAGGCTGGAGGACAAGATCTACAGGTTCAGACTATGGCCGGGCACAGAGAGGGAGTTCCAGCATTACCAGTGCGGCGCGGAGTTCAACAAGGAGACACGCAAGCTGTACAATGAACTCAGCAGCGTGTGTGAGGACTGCAGGAATGTCTACCGCTACGACCCTTTCCTCCGTCAGCGATGCATGAGCAATTGTTTCGACAACGACATGTTCTTCAAGTGCACCGATCAGTTAATGTACCCCATTGAGAAGATCAAGGACTACGA…	√	1-40	428-1567
evm.TU.Contig284.3	Moult inhibiting hormone	AGCCTCTGGAATCACAAGGAACAGTCGGCGACTCACATCACCCCGTCCTCAGACTGTCCAGCGTCCCACTCTGACTCGCTCCGTGGCGTCAGTTTTCCTCTGGCCCCGCCACTCATCACACCTCTTGCCATCTTTCCCCGGCCCTTCCGTGGCTCCTTCTAACCCCTGTCACTCAGCGCCCGCCTGTGCCAGTCGTCAGAGGAATCATGGTGTCCCGCGCTCACTCCAGATTTTCTTGCCAGAGGACGACGCTGCTGGCGGTGGTATTGCTGGCTGTCCTTTGGAGCTCCAGTCTCCAGCAAGCAGCTGCAAGAGTTATCAATGACGATTGTCCAAACCTTATGGGAAACAGGGACCTTTACAAAAAGGTAGAATGGATCTGCGACGACTGTGCAAATA…	√	1-206	549-4096
evm.TU.Contig14.38_novel01	Myosuppressin	GACTTGGTTTACTCCATCACTTGTAGCCGAACGCGAGTTACCAGCTCCTCAGACCCCTCGGCACTGAGCAACAGGCGAGACCGCGCGCCACATCCTCCCTCGCTACCAACGCAACAGGCACTCTTCGCCCCAATCCCAACCCACACAATGGTGTTCCGCCTTCAGCCCTGGTGTTCTCTCCTCCTGGTGGGCGTCGTGGTGGTGCTCGGCGTGTGTGCAGGCGTGGGAGAGACTATTCCTCCTCCCATCTGCTTCAACCAAAAGTTAGTCCTCACGCCCTACGCCCGGAGGCTCTGCGCTGCACTCAATGACATCTCCAAATTTTCACGAGCAATGGAGGACTACCTAGATGCCCAAGCCATCAAGAACAGCATGGGTGTGAACGAGCCGGAGGTCAAA…	√	1-147	451-823
evm.TU.Contig110.20	Neuroparsin 1	AACCGTACAGAGACGGGCTTTAGACAGCGGCTCAAGTGGCGACTATCCAACGTGGCCGACTTGTGCACCACCGCGTGTCTCTAGCTGCCTTCCCTCAGCCTCCTCACCACCAGCATTTCACTCACCGCCACCACCCACACCAACACCTCTAATACCAAGATGGCTTCATCTTGCTGCCGCGTTACCGCCATCGTGCTCGTCTGCTCCTGCCTCCTGCTCCTCCTGCAGGAGGCGAGCGGCGCCCCCCGCTGCGAGAAGCACGACCAAGAGGCTCCCAGGAACTGCAAATACGGAACAACCCTTGACTGGTGCAAGAACGGCGTGTGTGCCAAGGGTCCCGGCGAGACCTGCGGTGGGTACAGGTGGTCTGAGGGCAAGTGTGGCGAGGGAACCTTCTGT…	√	1-159	464-2321
evm.TU.Contig1173.8	Neuroparsin 2	TTTTTAAGAGTATTTTTCATGACTTACGTAATAACATAACGAATTCTGCAATCTCCATTAAGAAAATCATATGGAAACAACACGAAACACTCTGAAACTTTGCAAAACAGTAGTGACGAGAGAATGAAGCGCTTCGAAACACTGGTCGTCAAGACAAAACATGGAGATGACCACGAGAAGCTGCATTTTCTTCTTTATTGTTTCCTCCACAACTCTCCTCCTCCTCCTCCCCGGAAGATGCGAGGGCGGCCCCATCTGTTCCTCTCTCAACGAGGTGCTCCCCGAGATGCTCCAGGCGCCCTGCAGACACGGCGTTGTAATGGACTGGTGCGGCAACGCCAAGTGTGCTAAGGGGCCCGGAGGAGACCTGTGGAGGACGATGGAATGCCAATGGGTCCT…	√	1-161	473-2663
evm.TU.Contig232.13	Neuroparsin 3	GCATATTCTTCAGAGGATATGCAACGTCTTTGCATATGCTCTCGTGAGTTTGTGTTGCGATTTGTGTGTTAGCCATGGTTACAGAGCTTTCGCCCTCGGACCTTGTACTACTTTAGTTAATTCGTATGTCACAAGTGAAGGACAGTGACATCAACAACTTACCAAAATACGCTTTGTTACTCTTTACCAGAGACAACTGGAACCATGGACAATTTAAGAAAGGCGCCGTACCTGATCATGATCGTCTCACTTCTTTTCTTTCCAAGCAATATCTTCTCGACACCCTTGTGCAGCTCCGACAACGAGGTTCAGCCCAGTGAATGCCCTCATGGCACCGTGACGAACCGCTGTGGCAACACTGTTTGCGCCAAGGGCCTCAGAGAACCATGCATGGTGTAC…	√	1-204	514-1714
evm.TU.Contig110.20_novel01	Neuroparsin 4	TGCTGATGCTACTGCAGGTCGTCAGTAGAGATCTTGAAGGAGTAGCAGAGAGAGTGTTGGAAAGTGGGCAAGTTAAGCTAAGCAACTTGATCTTTCCCCCTCGTGAGTCTGCCGCTCGCCTGCCCGCCCGCCAGCCAGCCAGCCTGCTTGCCAGCCTGCTCGTCGCGCGGCCTGACTCTGCCTCCGCCACGCGCCTCTACTTCGCTCATCTATAAGGAACACTCTTTTCCTTCGAATTCCGCCACAGCCATGACTCCCAGCGCCCGCCCCGCCACACTCATCCTCGCCTCATGCCTCCTGCTGCTGCTGCTGCTCCTCCCGAGAGGGAGCGCCGCCCCACGATGTACCACGTATGACCAGCCAGCGCCCAAGAACTGCAAGTACGGCACAGCGCTGGAC…	√	1-249	559-1836
evm.model.Contig2695.10	Neuropeptide F1	CAGGCTATGCGAGGAGTTGACGGTCGTGGCGGTGGTGGTGGTGTCGGTGGCGGCGGCCTGGGCGGCGCAGCTCCCCAACAGACAGGAGGGCGGGGCGCTGGATGCATTCCAGGCGCTGCACGAGGCGGCGCTGGCTGGCACACTGAGCTCCGGGGAGGTGCCCTATCCCAGCAGGCCCAACGTCTTCAAGTCCAAGGGAGAACTGCGCCGCTACCTAGACGCCCTCAATGCCTACTTCGCCATCGCTGGGAGGCCGAGATTCGGGAAGCGAGGCGAACAAGTACGACAACCTGAGGAACTATACGACTACTGAAGGAGGAGGCGGAGTGTGTCTGCGCCCTTCCCTTGCACTCCCGCCCCTGTGTGTGTGTGCACGCTCTAGGAAAGGCTGATGAACCT…	√	1-6	295-1429
Novelgene50_novel01	Pigment dispersing hormone 1	ACCATCAGGTCCTCGTCAGCCACAGTTCATCCTAACAACACCCAGACAAGATGCGCAGCGCCGTGGTCGTAGCCGTGCTGGTGGTGGTGGCCCTCGCAGCCCTACTCACCCAAGGGCAGGAGCTCAAGTACCAAGAGCGTGAGATGGTGGCGGAGCTGGCGCAGCAAATCTACCGCGTGGCGCAGGCTCCGTGGGCGGCCGCCGTTGGTCCCCACAAGCGCAACTCTGAGCTCATCAACTCCATCCTGGGACTGCCCAAGGTGATGAACGACGCCGGCAGGAGATAAGTTGTCCACTCTGTCCCCACCACACCACCTTTCCAACTCGACCCTCCACCTTCTGCCGGGAACAGGACGAGGCCAGCGGGCGCGTAGAGCATCACCATCTCCGGGCGACACC…	√	1-50	288-519
Novelgene04_novel01	Pigment dispersing hormone 9	ATCATTCCATCGCCAGTATTGCCCTAAGCACCTTACCTGCCTGCCTGCCATCTTACCCACCTGCCCAGAGAGCAAGATGCGCAGCGGTGTGTTCGTAGCCGTGCTGGTGCTGCTGGTCCTCGCTGCCCTCCTCACTCAGGGGCAGCAGCTTCATGTCCCCGAACGTGAGGCAGTGGCCTCCCTGGCGGCACGCATCCTGAAGGTGGTCCACGCCCCGCAGGACGCCGCCGCAGGTCTCCCTCACAAACGCAATTCTGAACTCATCAACTCGCTGCTCGGCATCTCTGCACTCATGAACGAGGCCGGCAGGCGTTGATGGCCGCTCCCTTCGCAGCCTTCCATGCTGCAAGCTGTGGCTGAGGCGGGCCCCCGCCGCCCTGCAGCAGGCATGTCTCATGC…	√	1-76	317-453
evm.TU.Contig7.65	Phoenixin	TGAAACCTCCGCGGCCAGCAACATTTTCTCTCGTCGCTTGTAAACACAGCTGAGCTTTATATAAAAAAATTTCGGCATCGTTGATTTTATTACAAAACGGAGGTGATTATGAGACTATCATACGCAAAAAATAAATCGTGTGCGATGATCTCGAAAAAAAAGTATTAAAGATATATAATCGTATGCATTTGTAAAGCAACAGCCGATAGCGGCATAGCCCGATGGTAGTGATGTAAAGGCCAAGTCCCTAACCGCTGTGTGCGCTGCGCTCTCTTCCCTGCTGTGTTATTCTTGTTGCCTATCATGACTATTCTTCGAGGGTGGCGGTACAACCTTTTCGTGGGTGCTCTGGTTGGCTTCATTGGTGCCACGCTCTATCCCATTGCCATCTACCCAATG…	√	1-54	266-2393
evm.model.Contig1575.10	Proctolin	GAGGCAGAATAGAGGCAGACTGAAGTGAACTAGACTAGTGAACGCTACTCATCTACCAACAATGACTCTGCCACTGAACAAGCCCTTTGAGGTGTCCGGCCATCAGGAAAAAGACTATGGCGCAGAGATGGGTATGATGCGCCGCGCACCCACAGCCACCTCTTCACACCCCCTGGAGGAGTCAGAGAGGACCTACCACCAGCGTCAAGACCAGCACAAGCTAAACTCTGCCACTCGGGCCTTTGGGATTGGCTATGCCCTTCACTTCAAACACGAGAGAGCAGCCGCTGGATGTCACCAGATTGGTCACTTGGGGTTCCTGCCACGCTCCAATGCTCACCTGCAGGCCCTCACTGGCAGGGACCTGGAGCTGGATTTCACCGACACACTGGGAGTACA…	√	1-61	463-789
Novelgene2671_novel01	Prohormone-1	AGACTGCTCCATTCCCTGCCTGGACGCGGCTGGACGAGGCTCTCAACTCCCTGACGCCCCTGCTACAGCACCCTTACATAAGTCACCAAGATGTCTCCCCGTCTGAGCACTGTGCTGATCCTGGCTGTGGTGGTGCTGGCCGCTCTTGGGACCACGTCAGCTAAGCCCCTTGGTGAGCAGGACCCTTCTGCAGGAGGTCCCCCAGCCTTCACCGCCCGCGAGGCCCAGGTATATGAG	×	1-90	×
evm.model.Contig468.3	Prohormone-4	GGCACGTCTTTATCCTTGGAATGGCCAGCGCGTTTCTCCCTCTCCATCAACGGCGCCGTCACCGCCTACAGCCTCTCCCTCACCCAACCACACCAGAGCCACCCCTTCCTTACCACCACCATGTTCCACGCCGCCACCCTCCGCCACCAGTTCGAGGGTCTGCGGAGTAACATGACCTACGAGGGAAGGCTGATGGCTCTGGTCGGGCCCCACCACTGGCCCTACACGCTGCTCAACTTCACCGTCACCTCCCCGACTCTCCTCACAGGTCTGAGTCTTGGCCAGCGAGCTCACCCTAACCGCCCACGCAGCAGCACGGCAGATCTGGACGCCATCACTGTCTCCGTCACCCTTCGCTGGTCTTCCACGCCGTTCCTGAAAGGCAACACAGATGGCGAG…	×	1-120	×
evm.TU.Contig878.11	Pyrokinin	CAGGTGCTGCGGAGGGGGCAGTGTCTTCCCCAGAGTGGTCAGCGCGCCCCGTGCCGCCCCGCCACTGGGGCCGCCCTCACCCTGGGAGCATGCGGCCAGTGACGCCGTGTCCTCCCTCCTTACTGGGCAAATCAACGCTCAGAATGTAATGCGATATCAGACGATACCAGAGAGGACGTCGAGACCGCTAAGAATAATGACTCCAGGGGTCCCTAAGAGGCTGTACTTCGCCCCTAGACTTGGAAAAAGGAGTCCCAGCCAAGTGGAGTCACTTGATGAGCGGGGAAGGAGGGACGCGACATCTTACAAAGAGGACCCTGAGGATGCCGTCACCATCCCTTACAGCTGGTGGTGGCCTTCAGTGTCTGTCCGTCGGTCCAACTTCTCGCCACGCCCAGG…	√	1-148	935-1945
evm.TU.Contig106.4	Red pigment-concentrating prohormone	ATGAGTCTTTTACCCTTCTCCTGTGTAATAGGATCACCAATTACATCCCCCTCACTCCCCTTCCTTCTCCCACAGGTTCGCAGAGCCGGAGTGACGCTTTTGGTGGTGGCGCTGGTGGTGGTGGCCCTCGTGTCCTCCGTTTCGGCTCAGCTCAACTTTTCCCCCGGCTGGGGCAAGAGAGCGGCTGCAGCCAGCGGCAACAATGGTGGCGTGGGAGAGGCAGTGTCCGGTCTCCATCCCTCCGTTGTGGGCGCCCCGGGAGGCGTGGTACCCCCTGGATCCTCCTCCTCCTCCGGGGACTCCTGTGGCCCTATCCCTGTCTCAGCTGTCATGCACATCTACCGACTTATCAGGAGCGAGGCTGTGAGGTTGGTGCAGTGTCAGGATGAAGAGTACCTG…	×	×	406-891
Novelgene1790_novel01	SIFamide	TGCAGTGTACGAGCCCGGCAAGTCCCAGGCCCTGGCGTCCGTGTGCCAGGTGGCTCTCGAGGCATGCACCCTCTGGTTCCCTGGAGCCGAGAAGAAATGAACCACTCAGGTGGCAAAACTAAACCTACGGAGAGAGAGAGAAAAGGAAGACAAGAAGGAGGAGGAGGAGAAAGAGCAACAGCAGCAACACCACCACTTCATCTAACTCCCATCCACTGACCTTCCTAGCGCCATGACCCTCGGAGGCAACGCAACACCGCCACCACCACCAAGAGAGCAACACCTGGACACCCACCAATACCACCACCACCACCGATATATAGAGAAAAAAAACGAAAGGAAATAAGGAAATGGGCTTAAATAATCTTCTCGTCCCTTGCTCCCTAAATGTAGCGTTCA…	√	1-124	401-597
Novelgene667_novel01	short Neuropeptide F	AGGCGATGGGTGTGAACGGCGTCAAGTGCTGGGTGGCCCTGGTGTGCTGCTGCCTCCTGCTGTGCCAACTCACCACCGCCGCCCCAGCAGACTACGACACTCTGAATGACATGTACGACTTGCTGGCGGTGCACGAGGTGGAACGCCGCGCCCCTCCCTCCATGAGACTACGGTTCGGCAAGCGGGACATGGGCTGGCAGGTGTCTCAGAGGTCCATGCCAACCCTCAGGCTCCGCTTCGGCAAGAGGAACGTTGACGAGGCTGACCCCATCCTCGACCACCACGACCTCATCCGCAAAGACGCCCGCACGCCAGCCCTCAGACTCCGGTTCGGCAAACGTGGCGCGTCCTTTGGAGAGGAGGACATGGCCAGCCAGGAGCAGTAAGGGAGGTGTGGTA…	√	1-5	387-1366
evm.TU.Contig13.36_novel02	sulfakinin	ACTTGTCTCCCGGATCGTGGTGAGGGAAGATGGAGTCGTGCAAGTGGTGCCTGACTATCGCCCTCTGCTTCTCGGCTCTTCCTGCCTTACAAGCACAACCCACACCTGTGATTCAGAATGATGCAGAACCCCCCGCACCTGTTACTGTTGATGCTGATAGACAACCACCATTTGTGACTGTGAATGCTAGACAACCACCACCTGTGACTCTTAATGCTAATGATGACGATGACGAGAGTGATGTGATAGGAGACGACGAGAGAGAGATGAAGCTTCCACTACGCGATTTCATAGACACTAACCCAACGGAGGTGAAAGGTGAACCGGTCTTCGAGGGAGACATACTGTTGACTCAGGACCAGTGGCGCGCCATCAGAGAGAGGAAAGGCATCGCAAATG…	√	1-29	1476-2959
Novelgene2317_novel02	Tachykinin	GGGTCATACGGCGGCGGCGGCGATGCGAGCGGGGGCGGGTGTTGCAGTATTAACTTCCTCAAATACGTGTTGTTTATCTTCAACTTCATCTTTCTGGTGGGCGGTATCGCAGTGCTGGCCGTGGCTTCCTGGACCATAGCAGAGAAACACACCTATGTAGCAGTCCTCACCACATCCACATACGCCACCACTGGGTACCTACTGCTCCTCGCCGGCCTCCTCTGCCTGCCCGCCGCCCTGCTTGCCTGCTGCGCCATTCATAAGGAAAATAAATGCAATCTGCTGGCGTACACGTTCCTGCTGCTGGTGGTGTTCCTGCTAGAGGCGGCAGCAGGAGTGGTGGCTTATGTCTACGAGGAGCAAGTGATGGCGGAGCTGGCCCATACTTTGCAAGACACC…	√	1-1463	2014-3188
evm.TU.Contig398.1_novel01	Terminal ampullae peptide	CAGGTTGTGCGTTTGTGAAATACGGCTCCCACACCGAGGCTCAGGCGGCCATCAACACACTTCACGGCAGTCAGACAATGCCGGTAAGTCACACTGGTGCATCTTCGAGTCTGGTGGTGAAGTTTGCAGACACGGAGAAAGAAAGGCAATTGCGACGCATGCAACAAATGGCTGGAAACATGGGTCTTCTAAACCCCTTTGTATTCAACCAGTTTGGCGCCTACGGGGCATATGCTCAAGTCAATGTGTCAGAGCAGCAGTTCATGCAGCAGCAGGCTGCCCTGATGGCTGCCGCCTCCCAGGGCACCTACATCAATCCCATGGCGGCGCTCGCCACACAAATGCCACATGCCGCTGCGCCACTGGCCAACGGCATCACCAGCCCAGTCGTCCCGCCCA…	√	1-77	1014-1467
Novelgene1796_novel01	Trissin	AGCCAGTGCAAGTGACGCGGGGGACACCAACACAAGCAAAGGAGAGGAGAGAGAGGGAAAGAGAGAAAGAGTTAGCTTCTCACTCACCTCACTCATTCATCAACTCAAGCCGCACTCACTCAAGTCCCGACATGTGCTGAGTTCAAATTTCAAGCCCCGGTCGTGAAATCAGCACTCGAGAAAATATCTTGGGTCAGCATTGCCAAGCCTCAAATGATGAGCATGCAAATTTATCTCGCTATGGTTCTGGCAGCGTGGGCGGTGGTGGTCGGGACGTGTTCGTCCAGCACCGTGTCGTGTGACTCCTGCGGCCCTGAGTGCCAGACGGCTTGTGGCACCAAAAACTTCAGGGCGTGCTGTTTCAACTTCCTGAGGCGCCGCCGCTCCTACTCCCTGCCT…	√	1-218	818-1378
evm.model.Contig615.26	Vasotocin-neurophysin	ATTACACTCTCACCTCCTTTCCCGCCACCACAACCTACCCGACACCACCTGCCCGACACACCGGCAGTCAACAGCAGCAGGCATGCAGTCGGGTGTGACGGTGACGGTGGTGGTGACGCTGTTGGTCGGAAGTGCCGCCGCCTGCTTTATAACCAACTGTCCCCCTGGAGGAAAGAGATCTGGAGGACTCATGTCTACTCTCGGCCGCGCTCGCACGTGCGCGTCCTGTGGTCCCGGTCTGTTGGGTCGCTGCATTGGTCCCGACATCTGTTGCGGTGCCAGAATTGGCTGCTTCCTTGGATCACGAGAAACCCGCCTGTGTAGAACAGAGAACATGGTGCCCATCACATGTTACAACTCAGACCTCAAACCCTGTGGTAGGATGCAGGAAGGCCGCTG…	√	1-82	560-859
